# Supplementary material for: Inter-organ metabolic feedback via BCAA catabolism regulates glucagon-like hormone secretion in Drosophila
Source: Nat Commun. 2026 May 9;17:6278. doi: 10.1038/s41467-026-72677-1 (PMC13376891; doi:10.1038/s41467-026-72677-1)
Supplement: Supplementary file 4 — Source Data [file 41467_2026_72677_MOESM4_ESM.xlsx]

## Sheet: Fig.1e
	pg/animal
	Akh					Akh-GK					Akh-GKR
	L3		1w adult			L3		1w adult			L3		1w adult
	male	female	male	female		male	female	male	female		male	female	male	female
Average	32.8028	39.1165	125.522	158.856		0.421083	0.356567	46.8869	28.8996		0	0	27.1606	26.1898
SD	7.02254	6.33827	6.43131	11.0719		0.18002	0.542741	6.86946	8.02574		0	0	6.11803	8.61762
	24.9313	32.0778	119.784	159.101		0.5107	0.098	42.503	40.545		0	0	27.1537	32.7705
	45.202	44.1332	129.182	158.543		0.2836	0.0413	39.8047	19.0373		0	0	28.2086	15.0693
	33.154	33.1021	129.346	162.132		0.4549	0.1807	46.6579	29.2842		0	0	34.6036	35.3807
	29.0738	48.525	123.185	167.373		0.3166	0.1059	52.3173	20.6345		0	0	32.6484	28.907
	29.3826	37.9187	134.19	137.815		0.7212	0.2599	57.681	30.915		0	0	21.3857	15.9733
	35.0729	38.9424	117.444	168.171		0.2395	1.4536	42.3573	32.9813		0	0	18.9637	29.0381
Unpaired two-tailed Student’s t-test
P value		0.133127		8.06796e-05			0.787892		0.00191592					0.826507
	Total
	L3		1w adult
	male	female	male	female
Average	33.2238	39.4731	199.569	213.945
SD	6.92601	6.3256	13.5934	20.4338
	25.442	32.1758	189.441	232.417
	45.4856	44.1745	197.195	192.65
	33.6089	33.2828	210.608	226.797
	29.3904	48.6309	208.151	216.915
	30.1038	38.1786	213.257	184.703
	35.3124	40.396	178.765	230.19
Unpaired two-tailed Student’s t-test
P value		0.133743		0.181863

## Sheet: Fig.1g
	Circuating Akh (pM)
	control	Akh-/-	blank
Average	215.261	25.8611	31.0706
SD	130.795	34.3245	13.8662
	297.186	17.8609	17.1167
	414.398	76.281	48.1253
	200.191	0.8682	36.094
	173.4	8.4343	22.9463
	135.445
	268.658
	286.395
	337.373
	18.4811
	21.0858
Unpaired two-tailed Welch’s t-test
P value		0.00131817

## Sheet: Fig.1h
	Circuating Akh (nM)
	Akh
	male		female
	fed	1d starved	fed	1d starved
Average	0.215233	0.49815	0.150537	0.5146
SD	0.0760928	0.282399	0.0630444	0.300889
	0.1276	0.2729	0.1004	0.7024
	0.25	0.2795	0.2821	0.1643
	0.1618	0.31	0.1992	0.1551
	0.1797	0.4343	0.1193	0.472
	0.2319	0.7497	0.1396	0.7508
	0.3404	0.9425	0.1158	0.843
			0.1549
			0.093
Unpaired two-tailed Student’s t-test
P value		0.0393129		0.00558224

## Sheet: Fig.1i
	Akh pg/animal
	head-thorax				abdomen
	male		female		male		female
	fed	1d starved	fed	1d starved	fed	1d starved	fed	1d starved
Average	136.223	134.261	188.452	226.364	0.1505	0.286343	0.1937	0.4551
SD	25.9669	37.5539	27.0873	64.5613	0.0678915	0.139305	0.173351	0.234496
	143.071	129.765	190.241	250.826	0.2762	0.1269	0.2304	0.4992
	114.049	134.807	175.875	281.444	0.0865	0.3703	0.1109	0.6475
	146.489	147.567	190.581	282.457	0.1201	0.2868	0.0192	0.1561
	140.565	208.132	195.912	268.801	0.0816	0.2337	0.1371	0.1299
	117.364	94.0864	221.326	129.638	0.1392	0.3226	0.5546	0.5382
	183.665	124.277	208.659	229.079	0.1554	0.5266	0.1034	0.7532
	108.359	101.19	136.57	142.305	0.1945	0.1375	0.2003	0.4616
Unpaired two-tailed Student’s t-test
P value		0.911338		0.177484		0.0388212		0.0352969

## Sheet: Fig.1j
	Relative amount
	Akh							Akh-GK
	male			female				male			female
	0d	1d	2d	0d	1d	2d		0d	1d	2d	0d	1d	2d
Average	1	1.0213	0.729452	1	1.07804	1.05511		1	1.16068	0.824242	1	1.63237	1.76358
SD	0.0823535	0.132386	0.152998	0.12757	0.170424	0.150686		0.242565	0.228469	0.340502	0.343392	0.475324	0.36253
	1.0319	1.00123	0.936441	0.982338	0.997947	0.850192		0.817624	1.10872	1.11087	1.52085	2.30681	1.35018
	1.0053	1.13719	0.542293	0.858701	0.909906	0.932082		1.01662	0.982872	0.453328	1.43901	1.10511	1.73612
	0.924932	1.10369	0.876881	0.875935	0.816307	0.814978		0.779451	1.38441	1.22753	0.84866	1.67253	1.60851
	0.916272	1.11546	0.785569	0.813022	1.00962	1.01073		0.685755	0.969623	0.88162	1.41298	1.6089	1.59886
	0.866403	0.832039	0.823824	1.1331	1.45475	1.17448		1.38339	0.896732	0.400156	0.763283	1.18511	1.62489
	1.06362	1.15865	0.65432	1.06157	1.0589	1.29501		1.26911	1.43524	0.747205	0.545187	1.29264	1.75098
	1.12234	0.889577	0.689939	1.19141	1.24339	1.2296		1.33085	1.14462	0.764695	0.930708	1.52048	1.47322
	1.06923	0.920343	0.733886	1.08392	1.26455	1.26646		0.717206	1.24298	0.822324	0.539315	1.87035	1.61401
	1.06425	1.03263	0.9658	1.01396	1.30179	1.05099		0.991226	1.34413	1.34674	1.09884	1.70612	2.33924
	1.03682	1.17284	0.559295	0.94995	0.947563	1.15884		1.23247	1.19156	0.549581	0.784867	1.86092	2.52076
	0.953931	1.13829	0.904373	1.06613	1.11265	1.10031		0.944948	1.67836	1.48816	1.33987	2.18893	2.12089
	0.944999	1.15043	0.810198	0.969954	1.13159	1.1333		0.831358	1.1755	1.06881	0.776414	2.69262	2.32358
	0.840843	0.807492	0.437409	1.27096	1.069	0.910721		1.17722	0.763086	0.340518	1.50425	1.4876	1.32065
	1.03224	1.12447	0.635016	0.919836	0.974687	0.998442		1.07996	1.22133	0.635844	0.720628	1.40755	1.69815
	1.08923	0.863333	0.603746	0.938298	0.874424	0.873		1.1325	0.974028	0.650728	0.725978	0.830103	1.57334
	1.03769	0.893191	0.712234	0.870905	1.08151	1.08269		0.610316	1.05773	0.699768	1.04915	1.38209	1.5639
Dunnett's multiple comparisons test
P value		0.8485	0.0001		0.2546	0.4849			0.1834	0.1369		0.0001	0.0001

## Sheet: Fig.2a
	Relative amount
	Akh
	male						female
	0d		1d		2d		0d		1d		2d		3d
	control	AkhR-/-	control	AkhR-/-	control	AkhR-/-	control	AkhR-/-	control	AkhR-/-	control	AkhR-/-	control	AkhR-/-
Average	1	0.871147	0.964829	0.495932	0.854834	0.0695218	1	0.87685	1.30776	0.582537	1.24216	0.151914	0.987923	0.0537075
SD	0.0961699	0.0607682	0.10897	0.0811873	0.0971505	0.020086	0.0892053	0.0855067	0.195436	0.231993	0.159377	0.0449946	0.18177	0.0353391
	0.974223	0.881928	0.882407	0.555892	0.734127	0.050422	0.958108	1.04549	1.4826	0.567837	1.25164	0.104053	1.15534	0.0147512
	1.11949	0.955838	0.823995	0.355716	0.770543	0.0611414	0.989976	0.836787	1.13535	0.386492	1.34197	0.210062	1.13181	0.0257183
	0.885086	0.87792	0.950803	0.549012	0.905927	0.0475148	0.915288	0.873916	1.04507	0.665927	0.987572	0.10457	0.956484	0.0829824
	0.926457	0.773927	1.04958	0.562597	1.00412	0.0798795	1.11055	0.86213	1.39095	0.96653	1.45631	0.138223	0.901912	0.0418008
	0.983346	0.839782	1.12396	0.44738	0.839708	0.0996945	1.10842	0.829546	1.53608	0.60105	1.16353	0.158128	1.1023	0.0492081
	1.1114	0.897486	0.958236	0.504993	0.874578	0.0784789	0.917658	0.813224	1.25649	0.307386	1.25195	0.196447	0.679698	0.107784
Unpaired two-tailed Student’s t-test
P value		0.0196364		7.25158e-06		2.90406e-09		0.0347765		0.000160268		1.7408e-08		2.21496e-07
	Akh-GK
	male						female
	0d		1d		2d		0d		1d		2d		3d
	control	AkhR-/-	control	AkhR-/-	control	AkhR-/-	control	AkhR-/-	control	AkhR-/-	control	AkhR-/-	control	AkhR-/-
Average	1	1.34613	0.911506	0.785569	0.91393	0.0484434	1	1.4546	1.3455	0.983686	1.47202	0.22671	1.43785	0.0913474
SD	0.16198	0.221313	0.195011	0.170459	0.148322	0.0367357	0.196169	0.212874	0.43334	0.3475	0.210077	0.151729	0.228842	0.0735903
	1.17863	1.48661	0.604038	0.829694	0.836295	0.0979359	0.987308	1.69093	1.65042	1.32191	1.16893	0.176354	1.66636	0.0172943
	1.06879	1.69035	0.952475	0.798788	1.11323	0.090213	0.740661	1.49149	0.880678	0.45525	1.43873	0.173665	1.51355	0.0318776
	0.764675	1.31592	0.911732	0.460566	0.755772	0.0104624	0.882624	1.67862	0.756316	0.812943	1.29629	0.0588576	1.50428	0.156699
	1.14897	1.06278	0.892352	0.795436	1.00419	0.022994	1.31404	1.33597	1.57444	1.20505	1.65271	0.262061	1.31791	0.195245
	0.874706	1.33413	0.891696	0.960329	0.765302	0.028371	0.967849	1.136	1.82358	0.806253	1.56978	0.182629	1.58968	0.107789
	0.964234	1.18698	1.21675	0.8686	1.00879	0.040684	1.10752	1.39459	1.38759	1.30071	1.70569	0.506696	1.0353	0.0391801
Unpaired two-tailed Student’s t-test
P value		0.0114165		0.26115		7.38303e-08		0.00322945		0.141673		3.5007e-07		8.20877e-08

## Sheet: Fig.2c
	Relative amount
	Akh
	ND	Starved		Re-fed from 2d
AkhR-/- male	0d	2d	3d	1d	2d	3d	4d
Average	1	0.12845	0.0915915	0.524002	0.618967	0.740461	0.894587
SD	0.091362	0.0454204	0.0430851	0.144466	0.0896021	0.107901	0.110972
	1.07545	0.0808848	0.089427	0.298051	0.635862	0.944722	1.10448
	0.944049	0.168673	0.135491	0.38408	0.615408	0.79051	0.824308
	0.980505	0.169285	0.0127456	0.706003	0.563578	0.734797	0.893043
	1.02108	0.0945791	0.10146	0.566319	0.598523	0.629935	0.871718
	0.85154	0.128357	0.0687903	0.481021	0.783733	0.750218	0.939872
	0.991989	0.0753813	0.140277	0.636281	0.645325	0.632231	0.883053
	1.13539	0.181992	0.0929494	0.596256	0.49034	0.700817	0.745636
Tukey's multiple comparisons test
P value	0d vs.	<0.0001	<0.0001	<0.0001	<0.0001	0.0002	0.4033
	2s starve vs.		0.9909	<0.0001

## Sheet: Fig.2d
	Circulating Akh (nM)
	0d		1d
	control	AkhR-/-	control	AkhR-/-
Average	233.292	339.795	479.774	911.752
SD	156.418	218.178	199.041	435.078
	150.436	118.887	750.605	603.364
	71.3197	607.457	562.619	718.121
	253.03	106.979	390.15	772.485
	183.393	368.382	693.115	845.045
	122.794	731.368	502.338	1040.62
	362.534	233.215	354.316	664.65
	491.175	152.841	347.048	803.307
	411.825	173.4	65.428	1724.57
	53.1176	460.57	531.735	344.319
		444.849	600.387	1601.03
Unpaired two-tailed Student’s t-test
P value		0.242937		0.0105146

## Sheet: Fig.2e
	Relative amount
	Akh						Akh-GK
Male	0d		1d		2d		0d		1d		2d
AkhR-/-, Akh-Gal4>	control	UAS-Kir2.1	control	UAS-Kir2.1	control	UAS-Kir2.1	control	UAS-Kir2.1	control	UAS-Kir2.1	control	UAS-Kir2.1
Average	1	0.893863	0.148779	0.897051	0.0165906	0.822925	1	0.937929	0.199761	1.04049	0.0133068	0.880048
SD	0.100474	0.184385	0.0811251	0.126054	0.0249699	0.240131	0.185043	0.224252	0.171945	0.235117	0.0137722	0.218027
	1.07243	0.625114	0.241522	0.82734	0.000110325	0.591734	1.2102	0.723781	0.163032	1.33862	0.00132712	0.793818
	0.963908	0.746541	0.104919	0.817921	0.00035166	0.911214	0.891704	0.597726	0.0671049	1.13901	0.0118905	0.861854
	0.892238	0.796532	0.0521768	0.865671	0.00055852	0.558451	0.83817	1.05256	0.0926198	0.792009	0.00405626	0.727088
	1.07142	1.06576	0.198468	1.00519	0.006454	0.578706	1.05993	1.00652	0.117171	1.03696	0.00916138	1.08143
	0.985234	1.19809	0.109386	1.16534	0.0339651	0.812084	1.2034	0.966513	0.248522	0.886031	0.0404064	0.817452
	1.17353	0.876986	0.228644	0.856831	0.00320154	1.22947	1.14084	1.00917	0.585231	1.26156	0.0283704	0.917046
	0.967892	0.994172	0.213908	0.847915	0.0168286	0.865238	0.957386	1.32842	0.0729762	0.678377	0.00568731	0.56559
	0.873344	0.847709	0.0412096	0.790202	0.0712549	1.0365	0.698382	0.818742	0.251432	1.19136	0.00555505	1.27611
Unpaired two-tailed Student’s t-test
P value		0.174755		1.13089e-09		1.88187e-07		0.555601		1.08091e-06		2.20109e-08

## Sheet: Fig.2f
	Relative amount
	Tub-Gal4		Cg-Gal4		Mef2-Gal4		elav-Gal4		repo-Gal4		Myo31DF-Gal4		ilp2-Gal4		Akh-Gal4		pros-Gal4
	Fed	Starved	Fed	Starved	Fed	Starved	Fed	Starved	Fed	Starved	Fed	Starved	Fed	Starved	Fed	Starved	Fed	Starved
Average	1	0.534197	1	0.530852	1	1.06448	1	0.951389	1	1.1188	1	0.946397	1	0.847663	1	0.919003	1	1.09867
SD	0.126262	0.137248	0.0639221	0.128576	0.106949	0.206683	0.232077	0.232945	0.221002	0.268038	0.269689	0.154921	0.109758	0.150693	0.140457	0.16941	0.0471585	0.217053
	1.12637	0.486553	0.937592	0.54442	0.991019	0.89177	1.1616	0.925873	1.1199	1.019	1.14304	0.717929	1.0425	1.03993	0.997619	0.803492	1.06428	1.12406
	1.04736	0.620422	1.12768	0.419345	1.03203	0.929956	0.986331	0.594873	0.991456	1.01078	0.869795	0.754427	1.03734	0.957817	1.13174	0.973007	0.918417	0.932559
	0.859725	0.376901	0.960166	0.516276	1.14306	1.03676	0.956978	0.804994	1.1662	1.01892	0.935285	1.05945	0.827013	0.765436	0.830133	0.795671	1.01303	1.03373
	0.966549	0.51376	0.974564	0.722721	0.833888	0.847178	0.895094	0.820895	0.722446	0.693474	1.05188	0.995799	1.09315	0.905646	1.04051	1.13277	1.00427	0.770298
	0.809017	0.700564	1.03647	0.63239	1.04301	1.05788	0.726132	1.10162	1.13523	1.22379	0.504479	1.14047	1.14227	0.822742	0.952349	0.904924	1.03736	1.34948
	1.0644	0.362301	0.975	0.547354	0.887152	1.2982	1.42976	1.26661	0.661725	1.36095	1.35682	0.9749	0.921143	0.869932	1.207	0.693948	0.993028	1.09998
	1.12658	0.678875	0.988534	0.333458	1.06983	1.38963	0.844107	1.14486	1.20305	1.50468	1.1387	0.981804	0.936591	0.572143	0.840649	1.1292	0.969614	1.38059
Unpaired two-tailed Student’s t-test
P value		2.50726e-05		1.68639e-06		0.477563		0.702556		0.383395		0.656544		0.0515318		0.349375		0.262659

[truncated: 70 more sheets: Fig.3a, Fig.3c, Fig.3d, Fig.3e, Fig.3f, Fig.4a, Fig.4b, Fig.4d, Fig.4e, Fig.4f, Fig.4g, Fig.4h, Fig.4i, Fig.4j, Fig.5b, Fig.5c, Fig.5d, Fig.5e, Fig.5g, Fig.5h …]
